# Supplementary material for: Sharing of carbapenemase-encoding plasmids between Enterobacteriaceae in UK sewage uncovered by MinION sequencing
Source: Microb Genom. 2017 Jul 4;3(7):e000114. doi: 10.1099/mgen.0.000114 (PMC5605956; doi:10.1099/mgen.0.000114)
Supplement: Supplementary File 1 [file mgen-3-114-s001.xlsx]

## Sheet: Supplementary Table 1
Hospital	Organism	Carbapenemase	Specimen type	Collection Date*
1	Klebsiella pneumoniae	NDM	Urine	11.03.13
1	Escherichia coli	NDM	Urine	23.03.14
1	Escherichia coli	OXA-48	Urine	23.03.14
1	Escherichia coli	NDM	Urine	25.03.14
1	Escherichia coli	OXA-48	Urine	25.03.14
1	Escherichia coli	NDM	Rectal	01.04.14
1	Escherichia coli	OXA-48	Rectal	01.04.14
1	Klebsiella pneumoniae	NDM	Urine	28.04.14
1	Klebsiella pneumoniae	OXA-48	Urine	28.04.14
1	Escherichia coli	NDM	Urine	06.06.14
1	Escherichia coli	OXA-48	Blood	10.12.14
1	Klebsiella pneumoniae	OXA-48	Rectal	30.12.14
2	Escherichia coli	NDM	Rectal	21.05.15
3	Escherichia coli	NDM	Urine	24.12.11
3	Klebsiella species	NDM	Urine	22.04.12
3	Klebsiella pneumoniae	NDM	Urine	28.02.14
3	Klebsiella pneumoniae	NDM	Urine	10.06.14
3	Klebsiella pneumoniae	NDM	Wound	06.10.14
3	Escherichia coli	NDM	Urine	03.11.14
3	Escherichia coli	NDM	Urine	05.11.14
3	Klebsiella species	NDM	Urine	10.11.14
3	Escherichia coli	OXA-48	Rectal	09.06.15
3	Escherichia coli	OXA-48	Rectal	17.07.15
4	Enterobacter cloacae complex	IMP	Blood	24.12.08
4	Enterobacter cloacae complex	IMP	Blood	20.12.08
4	Enterobacter cloacae complex	IMP	Blood	20.12.08
4	Enterobacter cloacae complex	IMP	Urine	12.01.09
4	Klebsiella pneumoniae	IMP	Sputum	25.05.10
4	Klebsiella species	NDM	Kidney aspirate	17.05.11
4	Escherichia coli	NDM	Urine	25.11.12
4	Klebsiella pneumoniae	KPC	Wound	11.01.13
4	Escherichia coli	OXA-48	Sputum	25.01.13
4	Klebsiella pneumoniae	KPC	Wound	Mar-13*
4	Enterobacter cloacae complex	IMP	Urine	02.12.13
4	Klebsiella pneumoniae	OXA-48	Rectal	09.02.14
4	Klebsiella pneumoniae	OXA-48	Sputum	10.02.14
4	Klebsiella pneumoniae	OXA-48	Unknown	12.04.14
4	Klebsiella pneumoniae	NDM	Urine	10.06.14
4	Escherichia coli	OXA-48	Rectal	19.07.14
4	Escherichia coli	OXA-48	Rectal	19.07.14
4	Escherichia coli	OXA-48	Urine	19.07.14
4	Klebsiella pneumoniae	OXA-48	Urine	19.09.14
4	Escherichia coli	OXA-48	Urine	18.09.14
4	Klebsiella pneumoniae	OXA-48	Urine	13.11.14
4	Escherichia coli	OXA-48	Urine	Dec-14*
4	Klebsiella pneumoniae	KPC	Catheter site	26.11.14
4	Klebsiella pneumoniae	OXA-48	Skin	23.02.15
5	Klebsiella pneumoniae	NDM	Urine	04.04.15
6	Klebsiella pneumoniae	OXA-48	Rectal	14.08.14
6	Escherichia coli	OXA-48	Rectal	09.10.14
6	Enterobacter aerogenes	OXA-48	Rectal	09.10.14
6	Escherichia coli	NDM	Urine	28.01.15
6	Klebsiella pneumoniae	KPC	Rectal	19.05.15
6	Klebsiella pneumoniae	NDM	Rectal	17.06.15
6	Klebsiella pneumoniae	OXA-48	Rectal	26.06.15
7	Klebsiella pneumoniae	KPC	Urine	Jul-09*
7	Klebsiella pneumoniae	NDM	Urinary catheter tip	02.01.14
7	Escherichia coli	VIM	Wound	28.01.14
7	Klebsiella pneumoniae	OXA-48	Rectal	19.03.14
7	Escherichia coli	OXA-48	Urine	13.10.14
7	Escherichia coli	OXA-48	Urine	24.10.14
8	Escherichia coli	OXA-48	Urine	23.11.11
8	Klebsiella pneumoniae	KPC	Sputum	16.04.12
8	Escherichia coli	OXA-48	Urine	21.07.12
8	Escherichia coli	OXA-48	Abdominal pus	20.06.14
8	Klebsiella pneumoniae	OXA-48	Urine	18.07.14
8	Escherichia coli	NDM	Rectal	19.09.14
8	Klebsiella pneumoniae	OXA-48	Sputum	19.09.14
8	Klebsiella pneumoniae	OXA-48	Blood	26.06.15
9	Klebsiella pneumoniae	OXA-48	Urine	14.10.13
10	Klebsiella species	IMP	Wound	Feb-06*
10	Enterobacter cloacae complex	NDM	Sputum	28.02.11
10	Enterobacter cloacae complex	IMP	Other	09.09.14
10	Enterobacter cloacae complex	IMP	Other	09.09.14
11	Raoultella terrigena	KPC	Urine	20.07.11
11	Escherichia coli	NDM	Urine	09.08.11
11	Escherichia coli	OXA-48	Urine	11.01.12
11	Escherichia coli	NDM	Rectal	14.05.14
11	Escherichia coli	NDM	Wound	18.05.14
11	Escherichia coli	NDM	Rectal	23.05.14
11	Escherichia coli	NDM	Broncho-alveolar lavage	20.05.14
11	Klebsiella pneumoniae	NDM	Wound	29.05.14
11	Klebsiella pneumoniae	OXA-48	Blood	14.12.14
11	Escherichia coli	NDM	Urine	29.12.14
11	Escherichia coli	NDM	Urine	10.02.15
12	Klebsiella pneumoniae	KPC	Wound	12.10.11
12	Escherichia coli	OXA-48	Sputum	27.02.13
12	Klebsiella pneumoniae	KPC	Sputum	23.06.14
12	Klebsiella pneumoniae	OXA-48	Blood	15.12.14
12	Klebsiella pneumoniae	OXA-48	Blood	14.01.15
12	Klebsiella pneumoniae	OXA-48	Rectal	21.06.15
12	Citrobacter freundii	KPC	Rectal	27.06.15
13	Escherichia coli	NDM	Blood	19.03.12
13	Escherichia coli	NDM	Urine	04.12.12
13	Klebsiella pneumoniae	OXA-48	Urine	07.12.12
13	Klebsiella pneumoniae	VIM	Urine	11.02.14
14	Klebsiella pneumoniae	NDM	Urine	06.02.13
14	Klebsiella pneumoniae	OXA-48	Urine	06.02.13
14	Klebsiella pneumoniae	NDM	Urine	29.12.13
14	Klebsiella pneumoniae	NDM	Urine	19.05.14
14	Enterobacter cloacae complex	OXA-48	Urine	22.09.14
15	Citrobacter freundii	VIM	Urine	06.09.13
15	Klebsiella pneumoniae	NDM	Urine	20.05.14
15	Escherichia coli	OXA-48	Urine	30.06.14
15	Klebsiella pneumoniae	KPC	Urine	02.02.15
15	Klebsiella pneumoniae	NDM	Urine	02.02.15
15	Providencia stuartii	NDM	Wound	02.06.15
15	Klebsiella pneumoniae	NDM	Wound	08.06.15
15	Klebsiella pneumoniae	OXA-48	Wound	08.06.15
15	Klebsiella pneumoniae	OXA-48	Wound	08.06.15
15	Escherichia coli	NDM	Wound	08.06.15
15	Klebsiella pneumoniae	NDM	Wound	11.06.15
15	Klebsiella pneumoniae	OXA-48	Wound	11.06.15
15	Escherichia coli	OXA-48	Wound	11.06.15
15	Providencia stuartii	NDM	Wound	12.06.15
15	Proteus mirabilis	NDM	Swab	19.06.15
15	Klebsiella pneumoniae	NDM	Swab	19.06.15
15	Klebsiella pneumoniae	OXA-48	Swab	19.06.15
15	Escherichia coli	OXA-48	Swab	19.06.15
15	Providencia stuartii	NDM	Wound	25.06.15
15	Providencia stuartii	NDM	Tissue	03.07.15
15	Klebsiella pneumoniae	NDM	Tissue	03.07.15
15	Klebsiella pneumoniae	OXA-48	Tissue	03.07.15
15	Escherichia coli	OXA-48	Tissue	03.07.15
16	Escherichia coli	OXA-48	Urine	23.12.13
* Collection date was defined as the date of sample collection. This was not known for 4 isolates and the date shown is the sample receipt date by the Public Health England’s Antimicrobial Resistance and Healthcare Associated Infections Reference Unit
